# Supplementary material for: Dynamic postural control and associated attentional demands in contemporary dancers versus non-dancers
Source: PLoS One. 2017 Mar 21;12(3):e0173795. doi: 10.1371/journal.pone.0173795 (PMC5360244; doi:10.1371/journal.pone.0173795)
Supplement: S1 Data — (XLSX) [file pone.0173795.s001.xlsx]

## Sheet: Controls -- Proximity
MEAN prox	AP	AP-CRT	AP-SRT	ML	ML-CRT	ML-SRT
S01	0.947021	0.975899	0.982136	1.04264	1.02619	1.04039
S02	0.824368	0.791784	0.845673	0.9422	0.86177	0.936192
S03	1.38071	1.20196	1.36692	1.79104	1.92435	1.7213
S04	1.55978	1.40793	1.38766	1.32101	1.31364	1.46697
S05	0.947965	1.0848	0.947263	1.19545	0.992171	1.00417
S06	0.827964	0.785465	0.798105	0.857999	0.774612	0.910845
S07	0.963806	0.961005	1.00998	1.78021	1.76333	1.87948
S08	1.08586	1.25258	1.12077	1.95246	1.92542	2.0945
S09	1.04802	1.09017	1.04988	1.09986	1.05179	1.21019
S10	0.974239	1.0973	1.02864	0.985267	1.04162	0.946064
S11	1.49807	1.58328	1.47728	1.41102	1.5299	1.53357
S12	0.980985	0.989031	1.01606	1.07254	1.17899	1.00684
S13	0.818336	0.937109	0.96119	0.939307	0.822459	0.909363
S14	0.846037	0.987198	0.944886	1.18442	1.12712	1.09845
S15	0.976105	0.906502	0.95696	1.48523	1.39441	1.63684
S16	1.009	1.2991	1.23039	1.11422	1.01294	1.093

## Sheet: Dancers -- Proximity
MEAN prox	AP	AP-CRT	AP-SRT	ML	ML-CRT	ML-SRT
S01	0.981882	0.96384	1.01776	1.03636	1.13668	0.977331
S02	0.695092	0.91134	0.781021	0.740661	0.947683	0.832851
S03	1.23339	1.19829	1.24783	1.21021	1.13254	1.07903
S04	0.958632	1.06482	1.08356	1.10842	1.02633	1.13626
S05	1.14405	1.10359	1.16794	1.16574	1.2357	1.16694
S06	0.860146	0.762001	0.792425	1.19526	1.1279	1.06038
S07	1.33939	1.35104	1.05165	1.21135	1.4737	1.26352
S08	1.58817	1.59036	1.82411	1.40556	1.81533	1.71446
S09	1.12481	1.15479	1.19282	1.09037	1.18837	1.27512
S10	0.945555	1.00339	0.978247	1.09867	1.14636	1.17681
S11	0.793604	0.79252	0.784925	0.901315	0.857804	0.864354
S12	0.999645	1.01336	1.27053	0.934446	1.22402	1.04171
S13	0.786466	0.766312	0.832663	0.832542	0.868568	0.833162
S14	0.949046	0.99978	0.884412	1.02815	1.02291	0.965711
S15	0.886003	0.804868	0.939967	0.943091	0.978395	0.905883
S16	0.93787	0.939	0.864614	0.811201	0.83389	0.912977
S17	1.00967	1.00627	1.09816	1.05508	1.04256	1.06327
S18	0.844755	0.830542	0.754849	0.766977	0.728231	0.767349
S19	0.793349	0.829149	0.842087	0.826136	0.908594	0.955835
S20	1.22221	1.19928	1.22378	1.23213	1.17403	1.18751

## Sheet: Controls -- Velocity
MEAN vel	AP	AP-CRT	AP-SRT	ML	ML-CRT	ML-SRT
S01	3.43727	3.55229	3.73021	3.70978	3.80842	3.95273
S02	3.80174	3.56147	3.63689	4.08361	3.86867	4.03546
S03	3.03584	2.98552	2.93637	3.29232	3.0765	3.16959
S04	3.14326	2.80387	3.05474	3.07403	2.72269	2.78769
S05	3.4466	3.55476	3.519	3.77607	3.47162	3.58626
S06	3.00632	2.77509	2.95037	3.24547	2.9533	3.03013
S07	3.58468	3.26245	3.36329	3.86016	3.73992	3.78794
S08	3.3178	3.52763	3.47128	3.55004	3.63449	3.70674
S09	3.58575	3.61518	3.68407	4.13182	3.95722	4.10599
S10	2.77274	2.92352	2.80279	2.92257	2.82158	2.96503
S11	3.36101	3.64679	3.49204	3.75706	3.86673	3.69941
S12	2.83509	2.78037	3.00024	3.06254	3.20901	3.04079
S13	3.14126	3.22214	3.11249	3.1697	2.98503	3.04952
S14	3.26908	3.48735	3.56693	3.85587	3.69322	3.62016
S15	2.7537	2.88035	2.96822	3.14562	2.70854	2.90412
S16	3.04966	3.30351	3.01493	3.43485	3.20226	3.26356

## Sheet: Dancers -- Velocity
MEAN vel	AP	AP-CRT	AP-SRT	ML	ML-CRT	ML-SRT
S01	2.70005	2.68005	2.76812	2.66989	2.76918	2.5962
S02	3.00659	3.00976	2.86868	3.11864	3.21686	3.10552
S03	3.07483	2.97225	3.09565	3.0311	2.55948	2.8028
S04	3.06493	3.33099	3.19047	3.09118	3.00401	3.18615
S05	3.32322	3.4005	3.45944	3.62858	3.72994	3.31202
S06	2.59859	2.42461	2.64945	2.97432	2.91525	2.77331
S07	3.33611	3.31854	3.4088	3.05856	3.48451	3.37566
S08	2.97617	3.09229	3.3576	3.27805	3.11824	3.29611
S09	3.49872	3.45288	3.58451	3.4425	3.68239	3.54247
S10	2.96468	3.20472	3.16258	3.09665	3.18668	3.09539
S11	3.42993	3.33473	3.33011	3.75412	3.54548	3.6231
S12	2.87468	2.8913	3.04753	2.88554	2.78277	2.96338
S13	3.0703	2.97591	3.22202	3.33304	3.22567	3.31179
S14	2.99224	3.11605	2.97798	2.91644	2.97839	3.12992
S15	3.10778	2.90756	3.13256	3.29819	3.23598	3.29828
S16	3.04881	3.08799	3.27344	3.365	3.277	3.33882
S17	3.35763	3.66807	3.45666	3.45208	3.63407	3.68377
S18	2.67563	2.80397	2.66671	2.60481	2.69852	2.54514
S19	2.86287	3.12214	3.24722	3.28779	3.10372	3.14026
S20	3.72256	3.80026	3.85853	3.85461	3.61192	3.7762

## Sheet: Reaction time
Subject	Base SRT	Base CRT	SRT-AP	SRT-ML	CRT-AP	CRT-ML
c1	0.272251	0.339822	0.313443	0.323905	0.369768	0.396943
c2	0.252658	0.300686	0.324041	0.347895	0.374977	0.362546
c3	0.260115	0.335722	0.347828	0.348583	0.404187	0.387409
c4	0.440363	0.551113	0.526345	0.584976	0.617639	0.708748
c5	0.256293	0.2763	0.326054	0.359797	0.367322	0.358643
c6	0.265816	0.327271	0.289212	0.278506	0.309939	0.337039
c7	0.237549	0.325458	0.259655	0.269729	0.304735	0.340043
c8	0.290835	0.30726	0.496517	0.463425	0.503217	0.498292
c9	0.264012	0.39099	0.361993	0.426088	0.52245	0.466632
c10	0.289722	0.418617	0.426286	0.408783	0.50117	0.525813
c11	0.273472	0.346288	0.355788	0.356814	0.380823	0.398546
c12	0.285339	0.356476	0.314033	0.305454	0.354785	0.375106
c13	0.347479	0.468952	0.424623	0.404994	0.474356	0.49766
c14	0.35308	0.371021	0.391858	0.465244	0.432769	0.445052
c15	0.286816	0.407891	0.379317	0.419192	0.530853	0.523945
c16	0.530807	0.884706	0.735187	0.797642	1.01532	0.991447
d1	0.370904	0.510662	0.385484	0.450337	0.535891	0.607986
d2	0.343935	0.411188	0.390555	0.378102	0.450051	0.439691
d3	0.33313	0.392578	0.343453	0.348361	0.390111	0.388759
d4	0.345214	0.455463	0.479692	0.41636	0.497772	0.507174
d5	0.312403	0.358529	0.386682	0.386003	0.416404	0.418907
d6	0.294063	0.349197	0.323596	0.335998	0.353368	0.353079
d7	0.276862	0.350762	0.388927	0.368529	0.62125	0.539978
d8	0.274295	0.292147	0.360194	0.338663	0.403592	0.398582
d9	0.255163	0.355708	0.312218	0.331139	0.348508	0.313418
d10	0.260033	0.370661	0.347493	0.360156	0.402553	0.379273
d11	0.302653	0.423547	0.293054	0.292446	0.411124	0.357314
d12	0.275877	0.340406	0.343946	0.366635	0.425248	0.406509
d13	0.299657	0.376137	0.330023	0.324661	0.375037	0.385341
d14	0.293791	0.361642	0.332586	0.305735	0.427523	0.40784
d15	0.282031	0.36414	0.321794	0.334574	0.347222	0.396559
d16	0.206105	0.269466	0.273231	0.26989	0.330972	0.330078
d17	0.271486	0.376462	0.309589	0.360643	0.449519	0.427859
d18	0.31834	0.485105	0.435927	0.459092	0.566731	0.449751
d19	0.276426	0.355531	0.338892	0.421893	0.407521	0.408405
d20	0.276528	0.360796	0.388456	0.392575	0.415383	0.437364
